# Supplementary material for: Caught in the Act: Tumor-Immune Interactions in Circulation of Patients with Immune Marker Positive Circulating Tumor Cells
Source: Cancers (Basel). 2025 Nov 15;17(22):3667. doi: 10.3390/cancers17223667 (PMC12651602; doi:10.3390/cancers17223667)
Supplement: Supplementary file 1 [file cancers-17-03667-s001.zip]

Archive with 16 entries (15 files):
- supplementary_material/
- supplementary_material/supplementary_file.pdf
- supplementary_material/01_3D.mp4
- supplementary_material/01_zstack.mp4
- supplementary_material/02_3D.mp4
- supplementary_material/02_zstack.mp4
- supplementary_material/03_3D.mp4
- supplementary_material/03_zstack.mp4
- supplementary_material/04_3D.mp4
- supplementary_material/04_zstack.mp4
- supplementary_material/05_3D.mp4
- supplementary_material/05_zstack.mp4
- supplementary_material/06_3D.mp4
- supplementary_material/06_zstack.mp4
- supplementary_material/07_3D.mp4
- supplementary_material/07_zstack.mp4
